# Supplementary material for: Effect of microplastic pollution on the gut microbiome of anecic and endogeic earthworms
Source: FEMS Microbiol Lett. 2024 Jun 7;371:fnae040. doi: 10.1093/femsle/fnae040 (PMC11232513; doi:10.1093/femsle/fnae040)
Supplement: fnae040_Supplemental_Files [file fnae040_supplemental_files.zip]

Archive with 3 entries (3 files):
- Supplementary Figures.docx
- Supplementary Table 1 - Sequence Numbers revised final.docx
- Supplementary Table 2 - Taxa percentages.xlsx
