# Supplementary material for: Effect of microplastic pollution on the gut microbiome of anecic and endogeic earthworms
Source: FEMS Microbiol Lett. 2024 Jun 7;371:fnae040. doi: 10.1093/femsle/fnae040 (PMC11232513; doi:10.1093/femsle/fnae040)
Supplement: fnae040_Supplemental_Files [file fnae040_supplemental_files.zip › Supplementary Table 2 - Taxa percentages.xlsx]

## Sheet: Phylum
	ENDOGEIC						ANECICS
	YES			NO			YES			NO
	1_2	1_3	1_4	5_1	5_2	5_3	17_1	17_2	17_3	21_2	21_3	21_3_2
Firmicutes	32.2508	35.815	40.1141	35.4041	37.4876	63.8449	74.1519	63.3003	94.0207	65.9887	48.5273	74.1649
Proteobacteria	17.0732	17.5426	12.5928	13.5884	16.6879	33.8934	7.25308	9.98831	4.11668	18.7526	43.9286	21.3079
Actinobacteriota	36.1612	32.9666	37.4987	41.3343	35.69	2.09445	0.546382	18.8203	1.30698	8.47329	5.01478	0.859543
Fusobacteriota	0	0	0	0	0	0	17.8985	0.258318	0	0.202549	0.0273733	2.90584
Verrucomicrobiota	2.21368	1.61211	1.3723	1.53477	1.96037	0	0.0360252	0.910265	0.0505114	3.80623	0.476295	0.0439539
Bacteroidota	2.24682	2.40728	0.13992	0.3602	0.566171	0.0238911	0.0480336	1.44535	0.183104	1.44316	0.541991	0.136745
Chloroflexi	4.67922	4.41152	4.0846	4.48946	3.60226	0	0.0360252	2.11575	0.0694532	0.565449	0.443447	0.0146513
Gemmatimonadota	0.344645	0.223299	0.0753417	0.130507	0.19816	0	0	0.479734	0	0	0	0
Cyanobacteria	0.331389	0.294102	0.274459	0.229693	0.19816	0	0	0.129159	0	0	0.0273733	0
Planctomycetota	1.0008	1.22542	0.828759	0.647317	1.18188	0	0	0.824159	0	0	0.339428	0
Myxococcota	0.742312	0.669898	0.898719	0.918772	0.615711	0	0.0120084	0.670398	0.0505114	0	0.186138	0
Bdellovibrionota	0.775451	0.925875	1.22161	0.70996	0.771408	0	0	0.375177	0	0	0.208037	0
Acidobacteriota	1.65695	1.49229	0.570445	0.558572	0.64402	0	0	0.651947	0	0.447295	0.0930691	0
Unclassified	0.0662778	0.157943	0.0430524	0.0313218	0.191083	0.143346	0.0180126	0.0307522	0.202046	0	0.158765	0.566517
Desulfobacterota	0.165695	0	0.182973	0	0	0	0	0	0	0	0	0
Campylobacterota	0	0	0	0	0	0	0	0	0	0.320702	0.016424	0
Nitrospirota	0.245228	0.174282	0.0645786	0.052203	0.191083	0	0	0	0	0	0	0
Methylomirabilota	0.0331389	0.0490169	0	0	0.0141543	0	0	0	0	0	0	0
Fibrobacterota	0	0.032678	0.0215262	0	0	0	0	0	0	0	0	0
Armatimonadota	0	0	0.0161447	0.0104406	0	0	0	0	0	0	0	0
Abditibacteriota	0.0132556	0	0	0	0	0	0	0	0	0	0.0109493	0

## Sheet: Family
	ENDOGEIC						ANECICS
	YES			NO			YES			NO
	1_2	1_3	1_4	17_1	17_2	17_3	21_2	21_3	21_3_2	5_1	5_2	5_3
Peptostreptococcaceae	0.3579	0.441152	0.731891	12.1765	13.0943	62.1985	56.6546	39.9595	70.3165	0.751723	0.665251	34.6261
Enterobacteriaceae	0	0	0	6.46653	0.713451	3.66208	6.73475	41.1146	18.2995	0	0	3.40049
Clostridiaceae	1.81601	1.85175	2.4217	33.5035	23.8022	21.6063	0.151912	2.86324	2.35398	2.109	2.37792	10.9899
Lachnospiraceae	0.384411	0.0272316	0.365946	27.5053	12.7191	2.56345	0	0.0109493	0	0.17227	0.0353857	0.294656
Micrococcaceae	6.72057	8.34377	9.06253	0.336235	3.39504	0.347266	2.85256	0.908792	0.444423	8.60305	6.63128	1.39364
Bacillaceae	20.1949	20.1514	24.0394	0.48634	7.7065	1.55323	9.18221	3.23004	0.835124	20.7872	24.4586	16.3256
Fusobacteriaceae	0	0	0	17.8985	0.258318	0	0.202549	0.0273733	2.90584	0	0	0
Xanthobacteraceae	4.08934	4.09019	3.42805	0.120084	2.25106	0.189418	1.69635	0.443447	0.136745	3.61767	3.41118	0.127419
Comamonadaceae	0.311506	0.261424	0.0538155	0	0	0	0.261625	0.0602212	0	0.052203	1.59236	17.5918
Gaiellaceae	3.43319	2.55977	2.36788	0	1.24854	0	0.860832	0.262783	0.0732565	2.98079	3.00778	0
Aeromonadaceae	0.152439	0.566418	0	0.306214	0.0615044	0	2.63313	0	2.33932	0.0208812	0.806794	9.2538
Nocardioidaceae	5.74629	5.01607	4.9295	0.090063	3.76407	0.227301	2.40527	0.864995	0.126978	7.23533	6.7799	0.0876005
Planococcaceae	3.76458	4.31349	4.725	0.120084	1.53761	0.246243	0	0.750027	0	4.62518	4.52229	1.38568
67-14	1.87566	1.68291	2.44322	0	1.10093	0.132592	0	0.312055	0.0879078	2.53184	2.29299	0.0557458
Methyloligellaceae	1.29242	1.45417	1.36691	0	1.04557	0	0.53169	0.268258	0.0781403	1.81144	1.4862	0
Intrasporangiaceae	2.80355	1.49774	1.3131	0	1.4023	0	0	0.328479	0	2.22907	2.3213	0
Beijerinckiaceae	2.81681	3.00637	2.52395	0	0.922566	0.0694532	1.93265	0.443447	0.0390701	2.4692	2.89455	0.127419
Oscillospiraceae	0	0	0	0	0.0369026	4.01566	0	0	0	0	0	0
Rubritaleaceae	1.10684	0.746147	0.322893	0.0360252	0.738053	0.0505114	1.56975	0.344903	0.0439539	0.631656	0.523708	0
Streptomycetaceae	2.16729	1.58488	2.50242	0	1.27929	0.233615	0	0.350378	0	2.93903	1.98868	0
Nakamurellaceae	0.490456	0.560972	0.478958	0	0.190664	0	0.413537	0	0	0.657757	0.537863	0.0477821
Alicyclobacillaceae	1.04056	3.59458	1.749	0.0960672	1.22394	0.183104	0	0.520092	0.0732565	1.58175	0.863411	0.0318547
Sphingobacteriaceae	1.31893	1.43783	0.13992	0.0480336	0.971769	0.183104	1.44316	0.437972	0.083024	0.219252	0.283086	0.0238911
Unclassified	1.91543	1.72104	1.70057	0.0360252	1.02097	0.0694532	0	0.175189	0	2.06724	1.97452	0
Sphingomonadaceae	0.722428	0.631774	0.349801	0	0.818008	0.088395	0	0.147816	0	0.151389	0.2477	0
Thermoactinomycetaceae	0.702545	1.10016	1.26466	0.0420294	0.430531	0.0189418	0	0.104018	0	0.955314	0.927105	0.0238911
Microbacteriaceae	0.888123	0.920429	1.11936	0	0.571991	0.107337	0.421977	0.147816	0	1.0806	1.04742	0.294656
Mycobacteriaceae	1.51113	1.78095	1.9535	0.120084	1.39615	0	0	0.47082	0.0976753	2.1351	2.00283	0
Paenibacillaceae	2.47216	2.27656	2.67463	0	0.848761	0.0126279	0	0.0711705	0.00976753	2.48486	2.06653	0
Geodermatophilaceae	0.430806	0.32678	0.387472	0	0.295221	0	0	0.131392	0	0.443725	0.375088	0
Rhizobiaceae	0.596501	0.664452	0.441287	0	0.941017	0	3.86531	0.361327	0	0.678639	0.84218	0.36633
Unclassified	0.682662	0.550079	0.516629	0	0.246018	0	0	0.147816	0.0341864	0.490708	0.580326	0
Verrucomicrobiaceae	0.271739	0.0762486	0.339038	0	0.098407	0	2.23648	0.0821198	0	0.167049	0.332626	0
Ilumatobacteraceae	0.576617	0.484723	0.403616	0	0.338274	0.0568254	0.413537	0.0766451	0	0.668198	0.955414	0.0318547
Unclassified	0	0.315887	0.204499	0	0	0	0	0.448921	0.288142	0.986636	0	0
Azospirillaceae	0.669406	0.43026	0.430524	0	0.0738053	0	0	0	0	0.485488	0.651097	0
Hyphomicrobiaceae	0.947773	1.25266	1.08169	0.126088	1.47611	0	0.455735	0.0930691	0	0.819587	0.870488	0
Pseudonocardiaceae	0.841729	0.806056	1.02788	0	0.42438	0.0378836	0	0.224461	0	1.14847	0.785563	0
Unclassified	0	0	0	0.132092	1.31619	0	0	0.656958	0.283258	0	0	0.167237
Unclassified	0.278367	0.185175	0.328275	0	0	0	0	0	0	0.245354	0.382166	0
Unclassified	1.28579	1.39971	1.44226	0	0.325973	0	0.270065	0	0	1.12758	1.42958	0
Devosiaceae	0.231972	0.32678	0.0753417	0	0.375177	0	0.143472	0.120442	0.0927916	0	0.120311	0
Xanthomonadaceae	0.854984	1.24176	0.435906	0	0.313672	0	0	0.0821198	0	0.18271	0.672328	0
Unclassified	1.61055	1.23632	1.96965	0	0.793407	0.0694532	0.388218	0.191613	0	1.27897	1.16773	0
Streptosporangiaceae	0.437434	0.310441	0.505866	0	0.301372	0	0	0	0	0.631656	0.410474	0
Sedimentibacteraceae	0.092789	0.0653559	0	0.0240168	0.147611	1.38275	0	0.0547465	0	0	0	0
Micromonosporaceae	0.510339	0.920429	0.608115	0	0.805708	0	0	0.306581	0	1.01796	0.276008	0
Pseudomonadaceae	0.0596501	0	0.048434	0.234164	0	0	0.497932	0	0	0.052203	0	3.0262
Gemmatimonadaceae	0.311506	0.185175	0.0753417	0	0.479734	0	0	0	0	0.0939653	0.184006	0
Acidothermaceae	0.198834	0.119819	0.204499	0	0	0.0568254	0	0.0766451	0	0.187931	0.233546	0
Rhodobacteraceae	0.623012	0.506508	0.408998	0	0.13531	0	0	0.0602212	0	0.553351	0.44586	0
Iamiaceae	0.377784	0.114373	0.182973	0	0.110708	0	0	0.0766451	0.0195351	0.130507	0.191083	0
Caldilineaceae	0.550106	0.517401	0.339038	0	0.129159	0	0	0	0	0.198371	0.39632	0
Nocardiaceae	0.29825	0.255977	0.403616	0	0.178363	0	0	0	0	0.287116	0.233546	0.183165
Erysipelotrichaceae	0.0994168	0.212407	0.177591	0	0.0369026	0	0	0.0437972	0	0.18271	0.169851	0
JG30-KF-CM45	1.478	1.39971	1.59294	0	0.768805	0	0.565449	0.169714	0.0146513	1.73836	0.849257	0
Unclassified	0.125928	0.119819	0.236788	0	0	0	0	0.0602212	0	0.114847	0.184006	0
Rhizobiales Incertae Sedis	0.397667	0.337672	0	0	0.381327	0.0947089	0	0.0875944	0	0.0678639	0.240623	0
Unclassified	0.218717	0.20696	0.226025	0	0.0676548	0	0	0	0	0.140948	0.0920028	0
Unclassified	0.457317	0.321333	0.597352	0	0.350575	0.0378836	0	0	0.00976753	0.636876	0.509554	0
Rhodomicrobiaceae	0.145811	0.130712	0.199117	0	0	0	0	0	0	0.130507	0.141543	0
Propionibacteriaceae	0.132556	0.157943	0.0591971	0	0.055354	0	0	0	0	0.214032	0.113234	0
Chthoniobacteraceae	0.755567	0.63722	0.602734	0	0.0738053	0	0	0.0492719	0	0.542911	0.764331	0
JG30-KF-AS9	0.212089	0.190621	0.204499	0	0.0369026	0	0	0.0492719	0	0.140948	0.212314	0
Pirellulaceae	0.782078	0.702576	0.651168	0	0.621194	0	0	0.142341	0	0.417624	0.920028	0
Sandaracinaceae	0.17895	0.136158	0.102249	0	0.0430531	0	0	0.0383226	0	0.234913	0.134466	0
Unclassified	0.145811	0.16339	0.150683	0	0.098407	0	0	0.0437972	0	0.109626	0	0
Bacteriovoracaceae	0.603128	0.571864	0.850285	0	0.221416	0	0	0.15329	0	0.459386	0.268931	0
Frankiaceae	0.125928	0.0871412	0.150683	0	0	0	0	0.0602212	0	0.187931	0	0
Oxalobacteraceae	0.271739	0.310441	0	0	0	0	0	0	0	0	0.0849257	0
Solirubrobacteraceae	1.05382	0.47383	0.909482	0	0	0	0	0	0	0.720401	0.318471	0
Unclassified	0.782078	0.702576	0.38209	0	0.289071	0	0.447295	0	0	0.3602	0.353857	0
Carnobacteriaceae	0	0.0544633	0.0645786	0	0	0	0	0.197087	0.293026	0.0365421	0.0849257	0
Caulobacteraceae	0.172322	0.174282	0.0861048	0	0	0	0	0.0492719	0	0.0469827	0.176929	0
Brevibacillaceae	0.212089	0.392136	0.290604	0	0.098407	0.0189418	0	0	0	0.287116	0.375088	0
Unclassified	0.205461	0.136158	0.102249	0	0.0615044	0	0	0	0	0.203592	0.0707714	0
Unclassified	0.457317	0.315887	0.45205	0	0.338274	0	0	0	0	0.34454	0.14862	0
Bdellovibrionaceae	0	0.152497	0.236788	0	0.153761	0	0	0	0	0.156609	0.19816	0
Caloramatoraceae	0	0.0925875	0.156065	0	0	0	0	0.0328479	0	0.198371	0	0
Unclassified	0.0662778	0.157943	0.0430524	0.0180126	0.0307522	0.202046	0	0.158765	0.566517	0.0313218	0.191083	0.143346
Unclassified	0.291622	0.245085	0.24217	0	0	0	0	0	0	0.266235	0.212314	0
Hymenobacteraceae	0.397667	0.261424	0	0	0.190664	0	0	0.0273733	0.0537214	0	0	0
Polyangiaceae	0.225345	0.201514	0.441287	0	0.0676548	0.0505114	0	0.0985437	0	0.469827	0.113234	0
Acetobacteraceae	0.3579	0.392136	0.333656	0	0.110708	0	0	0	0	0.261015	0.290163	0
Isosphaeraceae	0.125928	0.250531	0.113013	0	0	0	0	0.147816	0	0.146168	0.127389	0
Oligoflexaceae	0.0530223	0.0435706	0.134539	0	0	0	0	0	0	0.0939653	0.184006	0
Unclassified	0.510339	0.304994	0.565063	0	0.0738053	0	0	0	0	0.323658	0.268931	0
Sporolactobacillaceae	0.112672	0.196068	0.0807233	0	0.055354	0	0	0	0	0.167049	0.127389	0
Cellulomonadaceae	0	0.0708022	0	0	0	0	0	0.16424	0	0.0783044	0.134466	0
Nannocystaceae	0.112672	0.0871412	0.13992	0.0120084	0	0	0	0.0492719	0	0.088745	0.162774	0
Unclassified	0.092789	0.141604	0.0430524	0	0.0799557	0	0	0	0	0.219252	0.141543	0
Hungateiclostridiaceae	0.231972	0.217853	0.156065	0	0.055354	0	0	0	0	0.0939653	0	0
Sporomusaceae	0	0.125266	0.263696	0	0	0	0	0	0	0	0	0
Vicinamibacteraceae	0.338017	0.321333	0.0376709	0	0.190664	0	0	0.0492719	0	0.088745	0.169851	0
Nocardiopsaceae	0.0662778	0.130712	0.0699602	0	0	0	0	0	0	0.052203	0.0707714	0
Geminicoccaceae	0.41755	0.174282	0.226025	0	0	0	0	0	0	0.219252	0.382166	0
Unclassified	0.139183	0.277763	0.0807233	0	0.129159	0	0	0.0492719	0	0.125287	0.0566171	0
Bryobacteraceae	0.132556	0.20696	0	0	0.0369026	0	0	0	0	0	0	0
Unclassified	0	0.0599096	0	0	0	0	0.447295	0	0	0	0	0
Alcaligenaceae	0.0596501	0.016339	0.123776	0	0	0	0	0	0	0.088745	0.0636943	0
Nitrosomonadaceae	0.139183	0.0980339	0	0	0	0	0	0	0	0	0.233546	0
Desulfitobacteriaceae	0	0	0.231407	0	0.0861062	0	0	0	0	0	0	0
Myxococcaceae	0.0729056	0	0	0	0.270619	0	0	0	0	0	0.113234	0
Flavobacteriaceae	0.0596501	0.136158	0	0	0	0	0	0.0492719	0	0.0261015	0.04954	0
Aneurinibacillaceae	0.125928	0	0.134539	0	0	0	0	0	0	0	0.0778485	0
Limnochordaceae	0.0530223	0.16339	0.0968679	0	0	0	0	0	0	0.0730842	0	0
Catenulisporaceae	0	0.152497	0	0	0	0	0	0	0	0.120067	0	0
Geobacteraceae	0.125928	0	0.161447	0	0	0	0	0	0	0	0	0
Unclassified	0.0662778	0.0871412	0.0591971	0	0	0	0	0	0	0	0.0849257	0
Chitinophagaceae	0.470573	0.539186	0	0	0.221416	0	0	0.0273733	0	0.114847	0.233546	0
Unclassified	0.198834	0.108927	0.0807233	0	0	0	0	0	0	0.104406	0	0
SC-I-84	0.311506	0.201514	0	0	0.0430531	0	0	0	0	0.140948	0	0
AKYG1722	0.125928	0.0871412	0	0	0	0	0	0	0	0.052203	0	0
Thermomonosporaceae	0.198834	0.152497	0.258314	0	0	0	0	0	0	0.255795	0.169851	0
Anaeromyxobacteraceae	0.0795334	0.0925875	0.215262	0	0.0615044	0	0	0	0	0.125287	0.0920028	0
Kineosporiaceae	0.0729056	0	0.048434	0	0	0	0	0	0	0.0730842	0.0636943	0
Family XI	0.159067	0	0	0	0	0	0	0	0	0.135728	0.0353857	0
Arcobacteraceae	0	0	0	0	0	0	0.320702	0.016424	0	0	0	0
Nitrospiraceae	0.245228	0.174282	0.0645786	0	0	0	0	0	0	0.052203	0.191083	0
Reyranellaceae	0.132556	0.10348	0	0	0	0	0	0	0	0.0574233	0.0849257	0
Burkholderiaceae	0.0463945	0.0435706	0.0645786	0	0	0	0	0	0	0.0574233	0	0
Unclassified	0.0463945	0.0925875	0.0269078	0	0.0615044	0	0	0	0	0.052203	0.0212314	0
Ktedonobacteraceae	0.125928	0.0544633	0.0807233	0	0	0	0	0	0	0.130507	0.0707714	0
Parachlamydiaceae	0	0.0708022	0.0968679	0	0	0	0	0	0	0.156609	0.240623	0
Methylomonadaceae	0.0994168	0	0.0861048	0	0	0	0	0	0	0.0417624	0.141543	0
Gracilibacter	0	0	0	0	0	0	0	0	0	0.140948	0.0566171	0
Microtrichaceae	0.0596501	0.0653559	0.0807233	0	0	0	0	0	0	0.0313218	0.141543	0
Unclassified	0	0	0.0645786	0	0	0	0	0	0	0.0678639	0.04954	0
Unclassified	0.132556	0.0980339	0.0215262	0	0	0	0	0	0	0	0	0
Unclassified	0.0463945	0.0599096	0	0	0	0	0	0	0	0.0313218	0.04954	0
Labraceae	0.092789	0.0544633	0	0	0	0	0	0	0	0	0.04954	0
Unclassified	0.1193	0.157943	0	0	0	0	0	0.0547465	0	0	0.120311	0
Blastocatellaceae	0.245228	0.0708022	0	0	0	0	0	0	0	0	0.0353857	0
Haliangiaceae	0	0.0599096	0	0	0.116858	0	0	0	0	0	0	0
Nostocaceae	0.0994168	0.0871412	0.0269078	0	0.0615044	0	0	0.0273733	0	0.0313218	0.106157	0
Ruminococcaceae	0	0	0	0.0480336	0.0123009	0.17679	0	0	0	0	0	0
Symbiobacteraceae	0	0	0.0376709	0	0	0	0	0	0	0.156609	0.127389	0
BIrii41	0	0.0435706	0	0	0.110708	0	0	0	0	0	0	0
Xiphinematobacteraceae	0	0.0816949	0	0	0	0	0	0	0	0	0.0707714	0
Unclassified	0	0	0.0645786	0	0	0	0	0	0	0.0261015	0.04954	0
Caldicoprobacteraceae	0	0	0.0914864	0	0	0	0	0.0328479	0	0	0	0
Gemmataceae	0	0.0925875	0.0269078	0	0.0676548	0	0	0.0492719	0	0	0.0424628	0
Vulgatibacteraceae	0.0729056	0.0490169	0	0	0	0	0	0	0	0	0	0
Glycomycetaceae	0	0.0599096	0	0	0	0	0	0	0	0	0.0636943	0
Anaerovoracaceae	0	0	0	0.0180126	0.0307522	0.0441975	0	0	0	0	0.0353857	0
Heliobacteriaceae	0.0132556	0	0.0269078	0	0	0	0	0	0	0	0.0849257	0
Unclassified	0	0.0381243	0	0	0.0369026	0	0	0	0	0	0.0424628	0
Unclassified	0	0.0272316	0	0	0.0369026	0	0	0	0	0	0.0566171	0
Pelotomaculaceae	0	0.0490169	0	0	0	0	0	0	0	0	0.0636943	0
Lutispora	0.0331389	0.0381243	0.0376709	0	0	0	0	0	0	0.0574233	0	0
SRB2	0	0	0.0107631	0	0	0	0	0	0	0.0626436	0.0283086	0
Unclassified	0.0132556	0	0.0215262	0	0	0	0	0	0	0.0574233	0	0
Defluviicoccaceae	0.0463945	0	0	0	0	0	0	0	0	0	0.0707714	0
Sporichthyaceae	0.0331389	0	0.0215262	0	0	0	0	0	0	0.0417624	0	0
Unclassified	0	0.0381243	0.0322893	0	0	0	0	0	0	0.0208812	0	0
Microscillaceae	0	0.032678	0	0	0.0615044	0	0	0	0	0	0	0
Rubinisphaeraceae	0	0	0	0	0	0	0	0	0	0.0313218	0.0707714	0
Pedosphaeraceae	0.0795334	0	0.0107631	0	0	0	0	0	0	0.0365421	0.0283086	0
Kaistiaceae	0	0.0435706	0	0	0.0430531	0	0	0	0	0	0	0
WD2101 soil group	0.0463945	0.0490169	0.0107631	0	0.0369026	0	0	0	0	0	0	0
Anaerolineaceae	0	0.032678	0.0430524	0	0	0	0	0	0	0	0	0
Schlesneriaceae	0	0.0381243	0	0	0.0369026	0	0	0	0	0	0	0
Garciellaceae	0	0	0	0	0	0	0	0	0	0.0261015	0.0566171	0
Pleomorphomonadaceae	0.0397667	0	0	0	0	0	0	0	0	0	0.0424628	0
Christensenellaceae	0.0265111	0.0435706	0	0	0	0	0	0	0	0	0	0
Chloroflexaceae	0	0.016339	0.0215262	0	0.0307522	0	0	0	0	0	0	0
Diplorickettsiaceae	0.0397667	0	0.0269078	0	0	0	0	0	0	0	0	0
Unclassified	0	0.0544633	0.0215262	0	0	0	0	0	0	0.0156609	0.0424628	0
Thermacetogeniaceae	0	0.032678	0	0	0	0	0	0	0	0.0261015	0	0
Unclassified	0.0331389	0.0381243	0	0	0	0	0	0	0	0.0365421	0.0141543	0
Unclassified	0.0331389	0.0272316	0	0	0	0	0	0	0	0	0	0
Unclassified	0.0397667	0	0.0215262	0	0	0	0	0	0	0	0	0
Sutterellaceae	0.0530223	0	0	0	0	0.0126279	0	0	0	0	0	0
BBMC-4	0	0.032678	0.0215262	0	0	0	0	0	0	0	0	0
Unclassified	0	0	0	0	0	0	0	0	0	0.0365421	0.0141543	0
Unclassified	0.0198834	0	0.0269078	0	0	0	0	0	0	0	0	0
Desulfotomaculaceae	0	0	0.0215262	0	0	0	0	0	0	0.0208812	0	0
UCG-010	0.0198834	0	0.0215262	0	0	0	0	0	0	0	0	0
Unclassified	0	0.016339	0	0	0	0	0	0	0	0	0.0283086	0
Unclassified	0.0132556	0	0	0	0	0	0	0	0	0	0.0283086	0
WX65	0	0.0217853	0	0	0	0	0	0	0	0	0.0141543	0
Unclassified	0	0.016339	0	0	0	0	0	0	0	0	0.0212314	0
Unclassified	0	0	0.0161447	0	0	0	0	0	0	0.0104406	0	0
Abditibacteriaceae	0.0132556	0	0	0	0	0	0	0.0109493	0	0	0	0
